# Supplementary material for: Prevalence of Cancer Predisposition Germline Variants in Male Breast Cancer Patients: Results of the German Consortium for Hereditary Breast and Ovarian Cancer
Source: Cancers (Basel). 2022 Jul 5;14(13):3292. doi: 10.3390/cancers14133292 (PMC9265404; doi:10.3390/cancers14133292)
Supplement: Supplementary file 1 [file cancers-14-03292-s001.zip]

Archive with 1 entries (1 files):
- cancers-1740746-supplementary.pdf
